# Supplementary material for: New criteria for selecting the origin of DNA replication in Wolbachia and closely related bacteria
Source: BMC Genomics. 2007 Jun 20;8:182. doi: 10.1186/1471-2164-8-182 (PMC1914354; doi:10.1186/1471-2164-8-182)
Supplement: Additional file 6 — Additional Text File 1 – Consensus sequence of the ori region based on which the PCR strategy presented in Additional Figure 1 and Additional Table 3 was developed. [file 1471-2164-8-182-S6.fas]

>Consensus sequence of the ori region based on which the PCR strategy presented in Supplementary Figure 1 and Table 2 was developed
ATGGTGCTAACTATAGCCAGTGCAGTGGCGGAAGTTGAACTAGTATCTGTTTTACTGAGTCAAACAGAAGATAAAATGCT
ATTAACTATAAAAATTCTAAATGAACACAAACCAATAAGCAAATCATTAGTAGACAAATTAATCAAAAAAAATGACACTA
GATTTAAGGATACAAAAGATATTAATAGGTCTAWATGACMTCYYYATTATTAGAGTACTATAANNCACTGNAAANTGNNC
ATTATACTTGCGANNNAAATAATTNTGCTNGGNAANAGNTANNNGNGTTTNNANANCNNNTATAANCNTTNNGNAGNTTN
NGCATATTNNGNGTNTANNTTACANACNTNNNTNNTNTNTCTNNTNCGTGTCNAAGGCATNNNNTMNNNCCNNNCNNGAC
NAAGGGGTACCAANATCTAATTTNNNTNTNGTAATCACTTAAGTCTAGTACTATTNNNTTATTAATGTAGCGCTCATTTG
CATCTTTGATGATAAACTTCATACCATTTTTATATNTTAATGACTTCATCTACAGAAGGCACTTTACCAGCAATCGAAAG
AATCAAACCACCAAGTGTAACATAGTNCTTCTTCAGGGTCACGTAATTCTATTTTTAGATCCTCTTCTATATCTTTTATA
AGAGCCCTTGCTGATACTTCAAACTTATTTTGAGACAATTCAGTAATGGTATATTCTGAATTTATTNTCGTTTTCACTAN
TCAATGTTTGGTATTAGTTCCTCTATAAGATCAGTCATTGAAATTAAACCATCAGTTCCACCATATTCATCCAATACGAT
AGCTAAGCATGATTTAGAAGAGTNTCATCCTAACAAAAAGATTAGTTGTCTTNCATCGAGGGTGGAACAAATATTACGCT
TTGTATAATATGNTNNTNTCAGATTAAAATTTTTATCCCTNATTAAAAATAACATCTTTTACATAAAAAAAGCCTATTAC
GTTATCAAAGTTATTTTTATAAATTGGTATTTTAGTGTGGCAAGTGTTTTTTATCTTCTTTATTATTTCANCGNCTCGCT
TGACTCAATGTCTACTGCGCATATCTCNTNGTACGTGGAGTCATTATATCCATTATACCACAATCGCGGAATTTTAATAG
ACCATTAAATATATTAAGGTCTGGCAGATCTTTCATTAATGCCTCAGTCGCACACTTNTTTCAACANNCAGAAGCTTTTN
TTGAAAAGGAAGAGANANNAAATTCTNATATGCTATTTTTTCTANCTAAGGTTCTTTTTTTACTCAATTTANTTCCCTGT
AATGGCNAAAANANCGTTNTTCAGATTAGATTTATCAAGAAAACTGTTATTAAATGTTTAATAAGCATGTGAATAATGTC
AAATTAATTTGTGAATTATTTGTTGATATAAAATACYAACAATTGATCAACAACTTTNTTCAACAANCATATACATARTT
GTATAACAATNGCATGATRGTANAAGTANNNTTTTCCATAAAAGAAAATTACTAACACTCTAAACAYNCTTACTTATRCA
CATAAATCATANASNAGNAAAATCAATANNATATACNGAAAGTTACTMACATATTTATCCACAAGTTAAGTAACAACGCC
AATTTTTACTGAATTTTAAGTTARTAACAAGTTATTGATAGAACTATTATTACTACTATNANNCTTTAATATACAAAAGA
ANTANANNNANNTAGAATAGATTGGAAAGCGNNGCAAAACAACAATAGCGAANANATTATTAAGNAGANAATGAGCCGGG
TNGGAAGAGTGCCTATCTGGCTAATGCGTCAGGCTGGCAGGTCTCTTCCTGAGTACCGCAAAGCAGTAGAAANATATGAA
TAANTTTTATGGAGATATGCTACAACACAGATNTNNTAGTGACAGAATTGACGTTACAGCCGGTGACAAGATTTNGACAT
GGATGCGGCGATAATTTTTTCAGACATTTTAATAATAGCTGATGTTTTGGGTTGTGACGTNGAATTTCGTACGCGGTGTA
GGTCCAATAATAAAACCCGTGGAAAGNNTCNCTAAGGAATTGAAGGGNTCCACAAGAAANTTGAAACTAAAACCTTACCA
ATNTCTAAACGCTATAAAAAAAGTCAGAAGCCAANTTACCAAAAGAAAAATCTCTCATAGGATTTGCTGGTGGACCATGG
ACAGTAGCCTCATACATCATAGAAGGTAGGNAGCAGCAAAACTTTTTCCAAAGTATTAAATTTNTNTATCCTTCGTNGTT
NTNGAAGGAAATAATTGAACNGAATAACGGAAGTAACGATTATTNTATCTAATTAAACAGATAGAATTTGGAGCAGATGT
TATTCAGCTATTTGACAGTAATGCTGGTGCGTNNTATNNCNGGNANACCATTGTTTNAAAGAATATGTTATCGAANCCAA
CAAAGAGAANTTATCTTGNGCAATAAANGGNATAGATTTTCNTGATTTTCCAATAATAGGTTTTCCNAAGGTCTGCTGGA
AATCTTTATAAAGATTACTGCGANACAAACAGGTGTATCTGCAGTAAGTATAGATTATAATGTTCCAATAAAATGGGCGA
AAGCGAATCTAAACATNCCCTCTACAAGGAAACCTTGATCCTAATCTTTTAGCCTATAATAAAACGGAAGCAATCAAAGA
AGCAAAACGTATAATAGATTGCTTTAGAGATTTACCCTTCATATTTAATCTCGGACATGGAGTACTCCCTGATACTCCAG
NTTGAAAATATTGCTGCATTGGTAAACCTGGTAANAAAGCTNACTANANTACAATACACNNANNAAATTCNTAGCTTTTT
TGTTGTACGGGGTTTATCATTTGAATNNNTTAGCTNTCAGTAAGATNATGTCAGACCTTGCAAAAAGAATGNTCCCTAAT
AAAACCATCNANCCTACGATTNNGCTGNTNAACTGATAAGGCAAATAAGTTGAAAANATGAAGGAAAAAAGATCTGTGTT
TTAGCTGCAGGAGAACCGGATTTTGATACTCCAGATCATATAAAAAAAGCAGCTATTCAAGCAATAAGTGAAGGTAAGAC
TAAATATACTGCTGTTGATGGAACGCGTGAGCTGAAAGAAGCAATAATTAATAAGTTAAGAAAGGATAATAACCTCGAGT
ACACGCTTAACCAAATCTGTGTTGGTACAGGTGCTAAGCAGGTGTTATTCAATTTGTTCATGGCAACAATTAACTCTGGA
GATGAAGTTATTATTCCAGCTCCTTATTGGGTTTCATATGTTGATATGGTAAGTCTTTTTGGCGGCTTGCCAGTTGTAGT
AGAAT
